# Supplementary material for: PRDX6 augments selenium utilization to limit iron toxicity and ferroptosis
Source: Nat Struct Mol Biol. 2024 Jun 12;31(8):1277–85. doi: 10.1038/s41594-024-01329-z (PMC11327102; doi:10.1038/s41594-024-01329-z)
Supplement: Supplementary file 17 — Statistical Source Data [file 41594_2024_1329_MOESM17_ESM.xlsx]

## Sheet: Fig.1
	Fig. 1b								Fig. 1e
			WT			FBXL5 KO					non-treat			FAC 100
	non-treat	0.970935	1.02042	1.00864	0.949153	0.889831	1.16102		sgEmpty	1.02892	0.993731	0.977351	0.218402	0.221436	0.219009
	FAC	1.03456	0.985075	0.999214	0.245763	0.146893	0.20904		sgACSL4 #1	0.991884	0.991304	1.01681	0.630725	0.641739	0.656232
	FAC+Lip 1mM	1.06991	1.02278	1.05106	0.548023	0.59887	0.477401		sgACSL4 #2	1.00762	1.0122	0.980179	0.771727	0.762579	0.795905
	FAC+Lip 3mM	1.17832	0.909662	1.37392	0.847458	0.836158	0.920904		sgLPCAT3 #1	0.97309	1.02917	0.99774	0.717338	0.724733	0.705012
	FAC+Lip 5mM	1.34093	1.02985	0.980361	0.79661	0.850282	0.666667		sgLPCAT3 #2	0.990163	1.00492	1.00492	0.655015	0.704549	0.696645
	Fig. 1f
			non-treat			FAC 50
	sgEmpty	0.95875	0.99	1.05125	0.58875	0.66125	0.655
	sgControl	1.02975	1.00178	0.968472	0.622114	0.756661	0.777975
	sgPDSS2 #1	1	1.02985	0.970149	0.251018	0.302578	0.328358
	sgPDSS2 #2	0.983036	1.01518	1.00179	0.0803571	0.104464	0.105804
	sgFSP1 #1	0.980712	1.0089	1.01039	0.0118694	0.0103858	0.0207715
	sgFSP1 #2	0.995531	0.998883	1.00559	0.00335196	0	0.00837989

## Sheet: Fig.2
Fig. 2b											Fig. 2c
		FAC 0			FAC 50			FAC 100					RSL 0			RSL 0.3			RSL 0.6
sgEmpty	0.966288	1.09789	0.935825	1.14175	1.1247	1.08448	0.98091	0.926076	0.913891		sgEmpty	0.994019	1.00598	1	0.899522	0.842105	0.850478	0.714115	0.696172	0.674641
sgControl	1	1.04689	0.953105	1.17364	1.15463	1.08619	0.984791	0.979721	0.954373		sgControl	1.00039	1.00039	0.999211	0.929361	0.876085	0.812155	0.690213	0.679558	0.672455
sgPRDX6 #1	1.03333	0.977333	0.989333	0.385333	0.430667	0.385333	0.106667	0.152	0.096		sgPRDX6 #1	0.976744	1.02577	0.997486	0.416719	0.394092	0.379007	0.269642	0.258328	0.263985
sgPRDX6 #2	0.956661	0.985554	1.05778	0.332263	0.378812	0.317817	0.120385	0.102729	0.0930979		sgPRDX6 #2	1.04589	1.00392	0.950196	0.503637	0.483492	0.493565	0.371013	0.37437	0.381086
Fig. 2d											Fig. 2e
		IKE 0			IKE 0.4			IKE 0.5					non-treat			FAC
sgEmpty	0.987718	1.01137	1.00092	0.587901	0.629698	0.558203	0.35747	0.304675	0.257929		sgControl	0.984392	1.01338	1.00223	0.887402	0.869565	0.860647
sgControl	0.968882	0.96097	1.07015	0.623945	0.557489	0.487342	0.335443	0.32384	0.28692		sgPRDX6 #1	1.01009	1.01297	0.976945	0.242075	0.298271	0.288184
sgPRDX6 #1	1.01928	1.0073	0.973424	0.0583637	0.0557582	0.0588848	0.0286608	0.0270974	0.0244919		sgPRDX6 #2	0.996279	1.00186	1.00186	0.113023	0.13814	0.147907
sgPRDX6 #2	0.997327	0.986225	1.01645	0.119038	0.177015	0.136308	0.0511924	0.0382401	0.0370066		sgControl+GPX4 U/C	1.00691	0.991061	1.00203	0.933767	0.939862	0.913043
											sgPRDX6 #1+GPX4 U/C	0.985977	1.01096	1.00307	0.744084	0.774321	0.837423
											sgPRDX6 #2+GPX4 U/C	0.990051	1.00755	1.0024	0.713208	0.78319	0.798628
Fig. 2f											Fig. 2g
		non-treat			FAC						min		Buffer			GPX4			PRDX6 WT			PRDX6 C47S
empty	1.0261	0.991071	0.98283	0.276099	0.352335	0.284341					0	0.8723	0.8873	0.8837	0.859	0.8695	0.8623	0.8757	0.8603	0.8728	0.9013	0.8539	0.8772
WT	0.936354	1.01426	1.04939	0.959267	0.919552	0.985234					0.5	0.8674	0.8807	0.8786	0.8326	0.8396	0.8321	0.8707	0.8553	0.8702	0.8942	0.85	0.871
H26A	1.03006	1.00578	0.964162	0.388439	0.469942	0.398844					1	0.8646	0.8752	0.875	0.8026	0.81	0.802	0.8663	0.8502	0.8648	0.8927	0.8436	0.8595
D31A	0.914348	1.03043	1.05522	0.881739	0.948261	0.98087					1.5	0.857	0.8704	0.8688	0.7719	0.7802	0.7705	0.8592	0.8465	0.8583	0.887	0.8379	0.8573
S32A	0.90097	1.00404	1.09499	0.927648	0.937348	0.933711					2	0.8528	0.8642	0.8631	0.7449	0.7518	0.7421	0.8534	0.8404	0.8547	0.8841	0.8312	0.8519
C47S	1.02427	1.04369	0.932039	0.298544	0.347087	0.342233					2.5	0.8486	0.8583	0.8569	0.721	0.7222	0.7181	0.847	0.8349	0.8495	0.8741	0.8257	0.8471
D140A	0.958386	0.993695	1.04792	0.894073	0.906683	0.947037					3	0.8425	0.8518	0.851	0.6921	0.6958	0.6881	0.8413	0.8307	0.8429	0.8657	0.821	0.8382
Fig. 2i											Fig. 2j
Time (Hour)	Time (hh:mm:ss)	WT	SEM(WT)	GPX4 KO	SEM(GPX4 KO)	GPX4 KO+PRDX6	SEM(GPX4KO+PRDX6 )	GPX4 KO+FSP1	SEM (GPX4 KO+FSP1)		IKE conc		WT			PRDX6 KO			FSP1 O.E.			FSP1 O.E./PRDX6 KO			FSP1 O.E./GPX4 KO			FSP1 O.E./GPX4 PRDX6 DKO
0	00:00:00	0	0	0	0	0	0	0	0		0	1.01278	0.977636	1.00958	1.03643	0.958872	1.0047	1.00913	0.962999	1.02787	1.06412	0.954706	0.981176	1.05031	0.982704	0.966981	1.03514	0.958466	1.00639
1.255	01:15:18	-0.7969	0.0367195	-0.86	0.0316388	-0.8114	0.0229785	-0.9242	0.0382783		0.5	0.383387	0.333866	0.34345	0.12691	0.123384	0.114571	1.01922	1.0149	0.960115	0.938824	0.954706	0.982941	0.822327	0.841195	0.830189	0.954633	0.95655	0.939297
1.27139	01:16:17	-0.7031	0.0285788	-0.7494	0.0254611	-0.6815	0.0411651	-0.7773	0.0375278		0.75	0.0734824	0.0638978	0.0543131	0.0634548	0.0546416	0.0564042	0.728015	0.683325	0.664584	0.63	0.610588	0.601765	0.553459	0.558176	0.477987	0.590415	0.548243	0.523323
1.28806	01:17:17	-0.6308	0.0276551	-0.6542	0.0203805	-0.6096	0.0479778	-0.7001	0.0321007		1	0.0335463	0.0367412	0.0383387	0.0405405	0.0370153	0.0352526	0.471408	0.449784	0.432484	0.335294	0.328235	0.292941	0.29717	0.286164	0.29717	0.310543	0.274121	0.283706
1.30472	01:18:17	-0.5668	0.0296758	-0.586	0.0247683	-0.5522	0.0537513	-0.6335	0.0307728
1.32139	01:19:17	-0.5101	0.0291562	-0.52	0.0157617	-0.4943	0.0554256	-0.5722	0.0301377
1.33806	01:20:17	-0.4523	0.0294449	-0.4677	0.0152998	-0.433	0.0514996	-0.5146	0.0267313
1.35472	01:21:17	-0.3938	0.0255766	-0.4063	0.0133368	-0.3761	0.0480933	-0.4528	0.0204382
1.37139	01:22:17	-0.3392	0.0252879	-0.3515	0.01351	-0.328	0.047285	-0.3995	0.0207269
1.38806	01:23:17	-0.2926	0.022228	-0.3024	0.00987269	-0.2774	0.0429549	-0.3433	0.0162813
1.40472	01:24:17	-0.2431	0.0214774	-0.2638	0.011547	-0.2293	0.0409919	-0.2967	0.0166277
1.42139	01:25:17	-0.1956	0.0180711	-0.2138	0.00831384	-0.1778	0.03747	-0.2441	0.0137987
1.43806	01:26:17	-0.1532	0.0181865	-0.1689	0.00860252	-0.1395	0.036604	-0.2038	0.0140296
1.45472	01:27:17	-0.115	0.0178979	-0.1274	0.00773649	-0.0986	0.0341214	-0.1616	0.0102191
1.47139	01:28:17	-0.0768	0.0179556	-0.0923	0.00513842	-0.0646	0.0331399	-0.1286	0.0125862
1.48806	01:29:17	-0.0396	0.0185907	-0.0607	0.00386825	-0.0294	0.0312924	-0.093	0.0069282
1.50472	01:30:17	-0.009	0.0176092	-0.0285	0.00467654	0.0018	0.0304264	-0.0575	0.00646632
1.52139	01:31:17	0.0219	0.0169741	0.0114	0.00536936	0.0357	0.0302532	-0.0233	0.00623538
1.53806	01:32:17	0.0512	0.0122976	0.0314	0.0113738	0.0624	0.0301377	0.0002	0.00167432
1.55472	01:33:17	0.0775	0.0168586	0.0628	0.00132791	0.0862	0.0288675	0.0319	0.00121244
1.57139	01:34:17	0.1007	0.0150688	0.0912	0.00242487	0.1128	0.0272509	0.0545	0.00392598
1.58806	01:35:17	0.1248	0.0114315	0.1139	0.0021362	0.1334	0.0271355	0.0749	0.00207846
1.60472	01:36:17	0.1474	0.0137987	0.1349	0.00184752	0.1563	0.0243064	0.0968	0.00196299
1.62139	01:37:17	0.1701	0.014607	0.1572	0.00392598	0.1802	0.0241332	0.1171	0.00305996
1.63806	01:38:17	0.1914	0.0113738	0.1784	0.00375278	0.196	0.0255189	0.1355	0.000750555
1.65472	01:39:17	0.2045	0.0109697	0.196	0.00352184	0.2166	0.0221125	0.152	0.00155885
1.67139	01:40:17	0.223	0.00946854	0.2118	0.0011547	0.2308	0.0229208	0.1719	0.00144338
1.68806	01:41:17	0.2418	0.0114893	0.2312	0.0034641	0.2497	0.0209578	0.1881	0.00450333
1.70472	01:42:17	0.2539	0.0101614	0.248	0.00386825	0.2625	0.0207269	0.201	0.00508068
1.72139	01:43:17	0.2708	0.00998816	0.2639	0.00392598	0.2749	0.0209578	0.2192	0.00415692
1.73806	01:44:17	0.284	0.0116625	0.2814	0.00606218	0.2899	0.0198608	0.2261	0.00635085
1.75472	01:45:17	0.2927	0.0129904	0.2975	0.00525389	0.3021	0.0201495	0.2439	0.00496521
1.77139	01:46:17	0.3158	0.00785196	0.3118	0.00184752	0.3175	0.0199763	0.2584	0.0069282
1.78806	01:47:17	0.3238	0.00964175	0.3209	0.0069282	0.3285	0.0196876	0.2708	0.00629312
1.80472	01:48:17	0.3411	0.00733235	0.3359	0.0046188	0.3422	0.0172628	0.2797	0.00750555
1.82139	01:49:17	0.3486	0.00819837	0.3479	0.00323316	0.3512	0.0165122	0.2957	0.0110274
1.83806	01:50:17	0.3627	0.0128172	0.3606	0.00282902	0.3618	0.0201495	0.3015	0.00854478
1.85472	01:51:17	0.3698	0.0105655	0.3672	0.0032909	0.3714	0.0167432	0.3168	0.00935307
1.87139	01:52:17	0.3855	0.0102768	0.3763	0.00583124	0.3806	0.014607	0.3226	0.00785196
1.88806	01:53:17	0.3931	0.0103346	0.394	0.0092376	0.392	0.0137987	0.338	0.00889119
1.90472	01:54:17	0.4033	0.00969948	0.4009	0.00652406	0.4017	0.015242	0.347	0.00658179
1.92139	01:55:17	0.4094	0.0116625	0.4089	0.00611991	0.414	0.0129904	0.3548	0.0109697
1.93806	01:56:17	0.423	0.00785196	0.4185	0.00796743	0.4215	0.0113738	0.3683	0.00727461
1.95472	01:57:17	0.4336	0.00946854	0.4321	0.00663953	0.4294	0.0107387	0.3778	0.00785196
1.97139	01:58:17	0.4434	0.00889119	0.442	0.00704367	0.4399	0.014376	0.3855	0.00993042
1.98806	01:59:17	0.449	0.00744782	0.45	0.00837158	0.4533	0.0139141	0.3964	0.00617765
2.00472	02:00:17	0.456	0.00917987	0.4596	0.00900666	0.4587	0.0122398	0.4039	0.0102768
2.02139	02:01:17	0.4666	0.0112583	0.4652	0.00750555	0.4671	0.0109119	0.4091	0.00958401
2.03806	02:02:17	0.4775	0.0090644	0.4733	0.00837158	0.4676	0.0107387	0.4159	0.0121821
2.05472	02:03:17	0.4855	0.00866025	0.4854	0.00762102	0.4865	0.0133945	0.4243	0.00704367
2.07139	02:04:17	0.487	0.00519615	0.4919	0.00288675	0.4875	0.0116047	0.4337	0.00941081
2.08806	02:05:17	0.4949	0.00958401	0.4958	0.00652406	0.4972	0.0121821	0.4394	0.00825611
2.10472	02:06:17	0.5038	0.00531162	0.5071	0.00571577	0.5043	0.00935307	0.4466	0.00773649
2.12139	02:07:17	0.5103	0.00900666	0.519	0.00704367	0.5052	0.0120089	0.4597	0.00883346
2.13806	02:08:17	0.5188	0.00583124	0.5215	0.00715914	0.5194	0.00894893	0.4716	0.00894893
2.15472	02:09:17	0.5267	0.00710141	0.5327	0.00375278	0.5227	0.00883346	0.4715	0.010681
2.17139	02:10:17	0.5377	0.00554256	0.5423	0.00479201	0.5322	0.0102191	0.4808	0.00929534
2.18806	02:11:17	0.5386	0.01045	0.5444	0.00536936	0.5389	0.00929534	0.4885	0.0080829
2.20472	02:12:17	0.5488	0.00802517	0.5511	0.00767876	0.5431	0.00889119	0.4928	0.0114893
2.22139	02:13:17	0.5571	0.00848705	0.5613	0.00975722	0.5481	0.00975722	0.4987	0.00744782
2.23806	02:14:17	0.5564	0.00704367	0.5608	0.00623538	0.557	0.00929534	0.5055	0.00917987
2.25472	02:15:17	0.5664	0.00739008	0.5743	0.0057735	0.5598	0.00952628	0.517	0.00935307
2.27139	02:16:17	0.5768	0.00733235	0.5797	0.00427239	0.5665	0.0102191	0.5205	0.0092376
2.28806	02:17:17	0.5792	0.00594671	0.5882	0.00877572	0.5814	0.0101036	0.5298	0.006755
2.30472	02:18:17	0.582	0.00467654	0.5939	0.0079097	0.5833	0.006755	0.5337	0.00617765
2.32139	02:19:17	0.59	0.00894893	0.6036	0.00369504	0.5877	0.0107965	0.5405	0.00704367
2.33806	02:20:17	0.5946	0.00571577	0.6096	0.00854478	0.5931	0.0079097	0.5478	0.00779423
2.35472	02:21:17	0.603	0.00606218	0.6195	0.00785196	0.6013	0.00802517	0.5531	0.00727461
2.37139	02:22:17	0.6104	0.0044456	0.6175	0.00427239	0.6028	0.00698594	0.5579	0.00819837
2.38806	02:23:17	0.6186	0.00594671	0.6252	0.0109697	0.6116	0.0090644	0.5672	0.00773649
2.40472	02:24:17	0.617	0.00479201	0.6355	0.00611991	0.6124	0.0069282	0.5713	0.00663953
2.42139	02:25:17	0.6293	0.00606218	0.6424	0.00993042	0.6225	0.00877572	0.5769	0.00669726
2.43806	02:26:17	0.6307	0.00611991	0.6432	0.00623538	0.6236	0.00490748	0.5811	0.00762102
2.45472	02:27:17	0.6369	0.0069282	0.6524	0.00941081	0.6316	0.00785196	0.5868	0.00917987
2.47139	02:28:17	0.6439	0.00438786	0.651	0.00710141	0.6374	0.00704367	0.5901	0.00496521
2.48806	02:29:17	0.6475	0.00710141	0.6659	0.00600444	0.6393	0.00640859	0.5962	0.00889119
2.50472	02:30:17	0.6504	0.00352184	0.6666	0.00802517	0.6511	0.00912213	0.6026	0.00767876
2.52139	02:31:17	0.6573	0.00646632	0.6703	0.0034641	0.6496	0.00698594	0.6094	0.00917987
2.53806	02:32:17	0.6599	0.00762102	0.6767	0.00756329	0.6546	0.0080829	0.6122	0.00536936
2.55472	02:33:17	0.6694	0.00623538	0.6803	0.00490748	0.6619	0.00583124	0.6184	0.00727461
2.57139	02:34:17	0.6723	0.00687047	0.6884	0.00386825	0.6678	0.00889119	0.626	0.00496521
2.58806	02:35:17	0.6812	0.0046188	0.6932	0.00635085	0.6733	0.00866025	0.6292	0.0132791
2.60472	02:36:17	0.6848	0.0023094	0.7027	0.00837158	0.6773	0.00739008	0.639	0.00987269
2.62139	02:37:17	0.6847	0.00658179	0.7042	0.0102768	0.684	0.0109697	0.6387	0.00542709
2.63833	02:38:18	0.6942	0.00138564	0.7091	0.00889119	0.6848	0.00750555	0.6431	0.00531162
2.65472	02:39:17	0.7012	0.00767876	0.7157	0.00819837	0.6944	0.00623538	0.6543	0.0090644
2.67139	02:40:17	0.6997	0.00190526	0.7209	0.00767876	0.6983	0.00727461	0.652	0.00663953
2.68806	02:41:17	0.7139	0.00917987	0.7244	0.00623538	0.7013	0.00629312	0.6643	0.00756329
2.70472	02:42:17	0.7127	0.00340637	0.7268	0.00404145	0.7063	0.00669726	0.6612	0.00773649
2.72139	02:43:17	0.7177	0.00288675	0.7345	0.00479201	0.7103	0.00981495	0.67	0.00773649
2.73806	02:44:17	0.722	0.00092376	0.7398	0.00935307	0.714	0.0069282	0.6738	0.00611991
2.75472	02:45:17	0.7213	0.00479201	0.7414	0.00756329	0.7164	0.00536936	0.6837	0.00842931
2.77139	02:46:17	0.7298	0.00167432	0.7463	0.00733235	0.7275	0.00900666	0.6777	0.00854478
2.78806	02:47:17	0.7287	0.00340637	0.7448	0.00583124	0.7259	0.00502295	0.6853	0.00796743
2.80472	02:48:17	0.7348	0.0021362	0.7504	0.00744782	0.7331	0.00831384	0.6963	0.00756329
2.82139	02:49:17	0.7448	0.00502295	0.7558	0.00663953	0.7395	0.00912213	0.6946	0.00773649
2.83806	02:50:17	0.7453	0.00271355	0.7644	0.00866025	0.7361	0.0046188	0.6993	0.00704367
2.85472	02:51:17	0.7561	0.00317543	0.7683	0.00681273	0.7467	0.0117779	0.7065	0.00652406
2.87139	02:52:17	0.7543	0.00392598	0.7731	0.00860252	0.7508	0.00733235	0.7132	0.00611991
2.88806	02:53:17	0.7616	0.0023094	0.7748	0.0079097	0.7539	0.00687047	0.7152	0.00946854
2.90472	02:54:17	0.7618	0.00138564	0.7778	0.00721688	0.7576	0.00796743	0.7185	0.00658179
2.92139	02:55:17	0.7701	0.00150111	0.7836	0.00900666	0.7637	0.00785196	0.7263	0.00750555
2.93806	02:56:17	0.7726	0.00144338	0.7802	0.00663953	0.7629	0.00871799	0.7331	0.010681
2.95472	02:57:17	0.7761	0.00456107	0.7887	0.00681273	0.7694	0.00964175	0.7302	0.0069282
2.97139	02:58:17	0.7791	0.000750555	0.7867	0.0102768	0.7763	0.00773649	0.7364	0.00710141
2.98806	02:59:17	0.7804	0.0021362	0.7944	0.00704367	0.7793	0.00750555	0.7406	0.00635085
3.00472	03:00:17	0.7893	0.00548483	0.7986	0.00611991	0.7826	0.00912213	0.7446	0.0105078
3.02139	03:01:17	0.79	0.00427239	0.807	0.0056003	0.7848	0.00975722	0.7466	0.00663953
3.03806	03:02:17	0.7917	0.00138564	0.8037	0.0114893	0.7922	0.00773649	0.7522	0.00721688
3.05472	03:03:17	0.7969	0.00288675	0.8105	0.00629312	0.7949	0.00617765	0.7576	0.00987269
3.07139	03:04:17	0.8025	0.000981495	0.8156	0.00842931	0.799	0.00941081	0.7575	0.00744782
3.08806	03:05:17	0.8079	0.00311769	0.8191	0.0120666	0.7994	0.00981495	0.7626	0.00594671
3.10472	03:06:17	0.8078	0.00265581	0.8174	0.00704367	0.805	0.00687047	0.7701	0.00860252
3.12139	03:07:17	0.8121	0.00132791	0.829	0.0110851	0.8111	0.00617765	0.7751	0.00935307
3.13806	03:08:17	0.8153	0.00121244	0.835	0.0101614	0.8151	0.00883346	0.7717	0.00894893
3.15472	03:09:17	0.8237	0.00369504	0.8323	0.00744782	0.8171	0.0090644	0.7805	0.00779423
3.17139	03:10:17	0.823	0.00046188	0.8365	0.00998816	0.8186	0.00814064	0.7854	0.0125285
3.18806	03:11:17	0.8255	0.00571577	0.8394	0.00802517	0.8235	0.00669726	0.7856	0.0114315
3.20472	03:12:17	0.8276	0.00357957	0.8433	0.0112006	0.8285	0.006755	0.7925	0.0127594
3.22139	03:13:17	0.8339	0.00421466	0.8452	0.0090644	0.8285	0.00941081	0.7929	0.0102191
3.23806	03:14:17	0.8406	0.00103923	0.8531	0.00825611	0.8363	0.0069282	0.796	0.0112583
3.23833	03:14:18	0.834	0.00103923	0.8609	0.00513842	0.8333	0.00588897	0.7966	0.012413
4.23833	04:14:18	1	0	1	0	1	0	1	0
5.23833	05:14:18	1.0862	0.00663953	1.0755	0.00663953	1.0773	0.00265581	1.111	0.00894893
6.23833	06:14:18	1.1297	0.00958401	1.1176	0.00386825	1.1158	0.00496521	1.1678	0.0134523
7.23833	07:14:18	1.1541	0.0137987	1.1248	0.00392598	1.1159	0.00571577	1.1986	0.0120666
8.23833	08:14:18	1.1533	0.00952628	1.1363	0.0021362	1.1185	0.00750555	1.2187	0.0192835
9.23833	09:14:18	1.1576	0.00496521	1.1539	0.0046188	1.1233	0.00900666	1.2478	0.0207846
10.2383	10:14:18	1.1791	0.00710141	1.1661	0.00571577	1.1311	0.00484974	1.2707	0.0291562
11.2383	11:14:18	1.2017	0.0112583	1.2028	0.00912213	1.1555	0.0021362	1.2842	0.0316965
12.2383	12:14:18	1.2321	0.00964175	1.22	0.00767876	1.1761	0.0100459	1.3163	0.0360844
13.2383	13:14:18	1.2574	0.0122398	1.2418	0.0167432	1.2004	0.00889119	1.3531	0.0422043
14.2383	14:14:18	1.2889	0.00860252	1.2705	0.0160503	1.2231	0.00912213	1.3899	0.0381629
15.2383	15:14:18	1.3142	0.00917987	1.3001	0.0224589	1.2371	0.00721688	1.4266	0.0404145
16.2383	16:14:18	1.3524	0.0103923	1.3121	0.0212465	1.2523	0.00871799	1.462	0.0438786
17.2383	17:14:18	1.3916	0.0107965	1.3076	0.0139719	1.2643	0.00871799	1.4969	0.0486706
18.2383	18:14:18	1.4257	0.0101036	1.3051	0.0116047	1.2645	0.00548483	1.5494	0.0487861
19.2383	19:14:18	1.4838	0.00635085	1.2645	0.015473	1.2432	0.00635085	1.5878	0.0638549
20.2383	20:14:18	1.543	0.00398372	1.238	0.0129326	1.2296	0.00687047	1.6356	0.0657025
21.2383	21:14:18	1.5992	0.012413	1.2073	0.0121244	1.2112	0.0101614	1.6942	0.0708986
22.2383	22:14:18	1.6629	0.00969948	1.1829	0.0147224	1.1917	0.00207846	1.7496	0.0730348
23.2383	23:14:18	1.7343	0.00271355	1.1704	0.017205	1.1743	0.00490748	1.799	0.0872954
24.2383	24:14:18	1.7994	0.00964175	1.1386	0.0166854	1.1553	0.00889119	1.8567	0.0927802
25.2383	25:14:18	1.871	0.0136255	1.1224	0.0140873	1.15	0.00548483	1.9074	0.115759
26.2383	26:14:18	1.954	0.00392598	1.1049	0.0119512	1.1357	0.00467654	1.9848	0.130481
27.2383	27:14:18	2.0326	0.00721688	1.0847	0.016339	1.1308	0.00687047	2.0468	0.149476
28.2383	28:14:18	2.1179	0.0132213	1.0782	0.0151843	1.1244	0.00427239	2.1234	0.172512
29.2383	29:14:18	2.2074	0.00785196	1.0686	0.0148956	1.1188	0.00138564	2.1796	0.204036
30.2383	30:14:18	2.2918	0.00993042	1.0623	0.0155885	1.1144	0.00744782	2.2413	0.235732
31.2383	31:14:18	2.3936	0.0137987	1.0704	0.0181288	1.1018	0.00958401	2.2835	0.258018
32.2383	32:14:18	2.4916	0.0195144	1.0668	0.0156462	1.1011	0.00871799	2.3389	0.292428
32.7483	32:44:54	2.5496	0.0147802	1.0723	0.0127017	1.1092	0.0136255	2.3702	0.320603
33.7436	33:44:37	2.6637	0.0177824	1.0655	0.0163967	1.0977	0.0123553	2.4324	0.353454
34.7436	34:44:37	2.7857	0.0118357	1.0753	0.0125285	1.1122	0.0154153	2.5167	0.41015
35.7436	35:44:37	2.9344	0.00640859	1.0839	0.0111429	1.114	0.0146647	2.6087	0.446696
36.7436	36:44:37	3.0905	0.00779423	1.0828	0.0106232	1.1236	0.0145492	2.6947	0.481221
37.7436	37:44:37	3.2781	0.0157039	1.0956	0.0133945	1.1351	0.0132213	2.8272	0.528449
38.7436	38:44:37	3.4319	0.0199763	1.0987	0.0118357	1.1471	0.00848705	2.9517	0.576311
39.7436	39:44:37	3.6406	0.0103346	1.1208	0.0121244	1.1614	0.00744782	3.0541	0.617707

## Sheet: Fig.3
	Fig.3d
		Myc-GFP C70U				Myc-GFP S175U
	sgControl	sgPRDX6	sgPSTK	sgSEPHS2	sgControl	sgPRDX6	sgPSTK	sgSEPHS2
	1	0.232283	0.206863	0.102352	1	0.17804	0.200679	0.0586435
	1	0.379256	0.23137	0.274921	1	0.406294	0.45276	0.226451
	1	0.245453	0.260594	0.134908	1	0.229322	0.634029	0.26084

## Sheet: Fig.4
	Fig.4b												Fig.4c
			FAC 0			FAC 50			FAC 100						FAC 0			FAC 50			FAC 100
	WT	0.967267	1.02226	1.01047	0.972177	1.00556	0.999673	0.893617	0.838625	0.836661			WT	0.986208	1.02216	0.991635	0.955686	0.967217	0.944834	0.834954	0.813249	0.789509
	KO	0.98452	1.03715	0.978328	0.0479876	0.0464396	0.0479876	0.0773994	0.0743034	0.0712074			KO	0.995298	1.00392	1.00078	0.0956113	0.0799373	0.0869906	0.0799373	0.0721003	0.0783699
	WT + (Sec)2	1.05889	0.98419	0.956917	1.09328	1.06719	1.00909	0.913043	0.946245	0.888142			WT + selenite	1.01768	1.01831	0.964015	1	0.967803	0.974747	0.873737	0.855429	0.828914
	KO + (Sec)2	0.999016	1.03642	0.964567	0.965551	1.02559	1.01969	0.903543	0.879921	0.866142			KO + selenite	0.988491	1.02077	0.990743	0.958469	0.994496	0.980235	0.885664	0.891669	0.835377
	Fig.4h												Fig.4i
			–			+eEFSec, SBP2									–			+eEFSec, SBP2
	WT	1	1	1	1.9	1.8092	2.02691						WT	1	1	1	2.58076	1.69195	2.27553
	Sephs2 KO	1.05227	1.09655	1.03659	0.884091	0.774713	0.860987						PRDX6 KO	1.0756	0.97931	1.03325	1.04811	0.924138	0.966746
	WT+(Sec)2	1.01818	1.03218	1.00732	3.04773	3.48046	3.91031						WT+(Sec)2	0.989691	0.97931	1.06651	4.62543	3.5908	3.53919
	Sephs2 KO+(Sec)2	1.13636	1.07816	0.978049	0.945455	0.917241	0.955157						PRDX6 KO+(Sec)2	1.07216	1.05977	0.985748	1.79038	1.27816	1.30166

## Sheet: Fig.5
	Fig. 5c								Fig. 5d
	–	WT	KO	KO+U/C	KO+WT O.E.	KO+WT			Cys-SeH		Cys-Se-SG
	1	1.93304	1.23214	1.36161	1.73661	1.4375			–	Selenite+GSH	–	Selenite+GSH
	1	2	1.05096	1.29936	1.55414	1.26752			0	8.21	0	0.13
	1	1.87912	1.1978	1.18681	1.45055	1.23626			0	10.3	0	0.16
									0	9.17	0	0.15
	Fig.5e
				Fig.5h					Fig.5i
	–	Sec+SCLY									pull down
	0	13.43		sephs only	scly	prdx6 WT	C/S		–	selenide	PRDX6 WT	PRDX6 C/S
	0	11.12		1	1.08719	1.3778	1.23211		1	0.991162	1.33478	0.98499
	0	11.3		1	1.21247	1.5502	1.3636		1	0.982875	1.28616	1.13831
				1	1.10758	1.44359	1.15092		1	0.953015	1.27554	1.1208
	Fig. 5f
	Empty-PRDX6	PRDX6-SEPHS2
	1	70
	2	72
	3	59
	1	46
	1	76
	5	96
	10	122
	6	74
	1	74
	4	116
	0	94
	0	54
	0	59
	0	51
	0	74
	0	100
	0	117
	0	129
	0	60
	0	124
	0	77
	0	76
	0	100
	0	78
	0	81
	0	45
	1	151
	0	153
	0	184
	0	104
	1	18
	0	48
	0	63
	0	76
	0	92
	0	29
	0	38
	0	100
	0	96
	0	109
	0	12
	0	42
		7
		104
		176
		47
		58
		45
		128
		149
		126
		207
		123
		142
		132
		155
		108
		119
		32
		38
		104
		102
		19
		38
		81
		18
		13

## Sheet: Extended 1
	Extended Data Fig. 1e
			non-treat			FAC
	Baf 0 nM	1.00541	1.00835	0.986241	0.399509	0.371499	0.349386
	Baf 10 nM	1.00342	1.00342	0.993157	1.14457	1.11634	1.17023
	Baf 100 nM	0.99003	1.05882	0.951147	1.08873	1.14257	1.14257

## Sheet: Extended 2
	Extended Data Fig. 2a				Extended Data Fig. 2b
	selenocysteine incorporation	3.67778			SEPHS2	5.44064
	Cellular response to DNA damage stimulus	3.61979			GPX4	3.1514
	Translation	3.38722			TXNRD2	1.47379
	Ubiquinone biosynthetic process	3			SELS	1.17653
	DNA repair	2.82391			SELP	0.618145
	Chromatin organization	2.35655			SELT	0.434188
	Cell redox homeostasis	2.27572			TXNRD3	0.410956
	Positive regulation of mRNA splicing	2.18046			DIO1	0.40616
	Selenium compound metabolic process	2.01773			TXNRD1	0.310336
					SELK	0.282671
					SELN	0.27786
					GPX2	0.274521
					DIO2	0.24306
					SELO	0.185686
					SELW	0.16367
					DIO3	0.119432
					MSRB1	0.0794332
					SELM	0.0639238
					GPX3	0.041852
					GPX1	0.0239528
					EPT1	0.00126999

## Sheet: Extended 3
Extended Data Fig. 3a												Extended Data Fig. 3e
		FAC 0			FAC 50			FAC 100						DMSO			RSL3
sgControl	1.00686	1.01783	0.975309	0.846365	0.84225	0.846365	0.562414	0.51166	0.469136			Vec	1.02029	1.04058	0.93913	0.217391	0.284058	0.376812
sgPRDX6	1.01334	0.980817	1.00584	0.162636	0.175146	0.16764	0.0387823	0.0250209	0.0262719			WT	1.04398	0.990741	0.965278	0.710648	0.800926	0.793981
												H26A	1.06188	1.0099	0.928218	0.207921	0.319307	0.319307
												D31A	1.02543	1.03253	0.942046	0.833826	0.927853	0.903016
Extended Data Fig. 3f												S32A	1.01192	0.997195	0.990884	0.839411	0.902525	0.868864
			DMSO			IKE						C47S	1.01983	1.08782	0.892351	0.246459	0.288952	0.288952
	Vec	1.04235	0.984601	0.973051	0.412897	0.519731	0.554379					D140A	0.985401	1.01551	0.999088	0.500912	0.618613	0.662409
	WT	0.980344	1.01509	1.00456	0.937171	0.965602	0.936118
	H26A	0.979798	1.0404	0.979798	0.482828	0.525253	0.563636
	D31A	1.04601	1.0346	0.919392	0.951331	0.963878	0.973004
	S32A	1.01888	1.01067	0.970443	0.923645	0.977011	0.972906
	C47S	1.04168	0.9781	0.980219	0.554221	0.59449	0.602967
	D140A	1.00213	0.994833	1.00304	0.859878	0.901824	0.936474
Extended Data Fig. 3g hydrogen peroxide
	min		Buffer			GPX4			PRDX6 WT			PRDX6 C47S
	0	0.8628	0.8498	0.8369	0.8461	0.8396	0.7896	0.8506	0.8695	0.8977	0.8707	0.8631	0.8609
	0.5	0.8006	0.7887	0.7752	0.7681	0.7552	0.7021	0.7952	0.807	0.8502	0.816	0.8044	0.8009
	1	0.7373	0.7222	0.712	0.6797	0.6629	0.6119	0.7366	0.742	0.7957	0.7554	0.7381	0.7404
	1.5	0.6699	0.6544	0.6443	0.5905	0.5693	0.5207	0.6761	0.6775	0.7377	0.6928	0.6748	0.677
	2	0.6023	0.584	0.5764	0.5004	0.4772	0.4315	0.6147	0.613	0.6706	0.6299	0.607	0.6131
	2.5	0.5334	0.5154	0.5096	0.4076	0.3879	0.344	0.5497	0.5485	0.607	0.567	0.5389	0.5532
	3	0.4664	0.4511	0.4461	0.3229	0.3041	0.2659	0.4883	0.4879	0.5461	0.5042	0.4743	0.4873
Extended Data Fig. 3g Tert-butyl hydroperoxide
	min		Buffer			GPX4			PRDX6 WT			PRDX6 C47S
	0	0.8952	0.8929	0.8915	0.8997	0.8816	0.8915	0.8794	0.915	0.8863	0.9033	0.9411	0.9078
	0.5	0.8885	0.8881	0.889	0.8775	0.8642	0.8698	0.8744	0.9084	0.8843	0.902	0.9362	0.9013
	1	0.8841	0.8834	0.8839	0.8581	0.8423	0.8482	0.8691	0.9043	0.8803	0.8976	0.9306	0.8978
	1.5	0.8785	0.8785	0.8789	0.8378	0.8229	0.8258	0.869	0.9019	0.8755	0.8907	0.9227	0.8915
	2	0.8748	0.8731	0.8734	0.8156	0.8034	0.805	0.8627	0.8967	0.8729	0.8848	0.9188	0.8908
	2.5	0.8699	0.8688	0.869	0.7947	0.7827	0.7853	0.8575	0.8927	0.868	0.8808	0.9165	0.8856
	3	0.8643	0.8644	0.8641	0.7743	0.7624	0.7644	0.8501	0.8883	0.864	0.8776	0.911	0.8791

## Sheet: Extended 4
	Extended Data Fig. 4a
	sgControl	sgPRDX6 #1	sgPRDX6 #2
	1	1.1637	0.971114
	1.05253	1.08733	1.24257
	1.0139	0.916024	0.761764

## Sheet: Extended 5
	Extended Data Fig. 5b
			RSL3 0			RSL3 0.3			RSL3 0.6
	WT	1.05806	0.973413	0.96853	0.865979	0.844818	0.838307	0.680412	0.631579	0.584373
	KO	0.977601	1.02962	0.992775	0.316474	0.327312	0.290462	0.184249	0.186416	0.177746
	KO+selenite	1.00418	0.997011	0.998805	0.986252	0.977286	0.975493	0.961148	0.92887	0.939629
	KO+(sec)2	1	1.03383	0.966165	0.975564	0.943609	0.986842	0.945489	0.956767	0.954887
	Extended Data Fig. 5c
			IKE 0			IKE 0.3			IKE 0.4
	WT	0.933962	1.04866	1.01738	0.890765	0.898213	0.875869	0.637537	0.618173	0.646475
	KO	0.940806	1.00882	1.05038	0.697103	0.619647	0.646096	0.256927	0.277708	0.243703
	KO+selenite	1.00614	0.986049	1.00781	1.07478	1.1183	1.03292	0.882254	0.850446	0.805246
	KO+(sec)2	1.01577	1.00563	0.978592	1.00394	1.0107	0.973521	0.83662	0.856901	0.83831
	Extended Data Fig. 5e
			FAC 0			FAC 100			FAC 200
	WT	1.04881	1.00528	0.94591	0.885224	0.868074	0.85752	0.808707	0.852243	0.817942
	KO	1.07261	0.963696	0.963696	0.163366	0.122112	0.135314	0.0759076	0.0610561	0.0709571
	WT+Selenite	1.01704	1.00762	0.975336	0.941704	0.932287	0.901345	0.895964	0.83139	0.842152
	KO+Selenite	1.02831	1.01394	0.957753	0.909408	0.900261	0.921167	0.867596	0.829704	0.795732
	WT+(Sec)2	1.0313	1.02689	0.941809	0.935941	0.903667	0.86846	0.828851	0.850856	0.852323
	KO+(Sec)2	1.04334	0.965944	0.990712	0.939628	0.886997	0.886997	0.859133	0.865325	0.831269

[truncated: 3 more sheets: Extended 6, Extended 8, Extended 10]
